# Supplementary material for: Effects of Dietary Polyphenols from Olive Mill Waste Waters on Inflammatory and Apoptotic Effectors in Rabbit Ovary
Source: Animals (Basel). 2021 Jun 9;11(6):1727. doi: 10.3390/ani11061727 (PMC8228552; doi:10.3390/ani11061727)
Supplement: Supplementary file 1 [file animals-11-01727-s001.zip]

Archive with 1 entries (1 files):
- animals-1202091-supplementary.pdf
